# Supplementary material for: Reducing PI4KIIIα Levels or Activity Limits Tau Seed Internalization and Assembly in Human Cortical Neurons
Source: Cells. 2026 Jul 7;15(13):1228. doi: 10.3390/cells15131228 (PMC13359555; doi:10.3390/cells15131228)
Supplement: Supplementary file 1 [file cells-15-01228-s001.zip]

Archive with 2 entries (2 files):
- statistical summary-2026-07-06.xlsx
- supplementary info for tau spreading-2026-07-06.pdf
