# Supplementary material for: Reducing PI4KIIIα Levels or Activity Limits Tau Seed Internalization and Assembly in Human Cortical Neurons
Source: Cells. 2026 Jul 7;15(13):1228. doi: 10.3390/cells15131228 (PMC13359555; doi:10.3390/cells15131228)
Supplement: Supplementary file 1 [file cells-15-01228-s001.zip › statistical summary-2026-07-06.xlsx]

## Sheet: Figure 2B
Table Analyzed	Figure 2B
Two-way ANOVA	Ordinary
Alpha	0.05
Source of Variation	% of total variation	P value	P value summary	Significant?
Interaction	10.45	<0,0001	****	Yes
Compound concentration	38.91	<0,0001	****	Yes
Experimental replicate	25.38	<0,0001	****	Yes
ANOVA table	SS (Type III)	DF	MS	F (DFn, DFd)	P value
Interaction	11.99	24	0.4996	F (24, 980) = 18,14	P<0,0001
Compound concentration	44.63	8	5.579	F (8, 980) = 202,6	P<0,0001
Experimental replicate	29.11	3	9.703	F (3, 980) = 352,4	P<0,0001
Residual	26.98	980	0.02754
Data summary
Number of columns (Experimental replicate)	4
Number of rows (Compound concentration)	9
Number of values	1016
Compare row means (main row effect)
Number of families	1
Number of comparisons per family	8
Alpha	0.05
Dunnett's multiple comparisons test	Predicted (LS) mean diff,	95,00% CI of diff,	Significant?	Summary	Adjusted P Value
DMSO vs. 20 µM	0.4624	0,3994 to 0,5254	Yes	****	<0,0001
DMSO vs. 10 µM	0.4882	0,4263 to 0,5501	Yes	****	<0,0001
DMSO vs. 3.3 µM	0.5996	0,5379 to 0,6612	Yes	****	<0,0001
DMSO vs. 1.1 µM	0.6907	0,6288 to 0,7526	Yes	****	<0,0001
DMSO vs. 0.3 µM	0.6666	0,6050 to 0,7282	Yes	****	<0,0001
DMSO vs. 0.1 µM	0.4718	0,4102 to 0,5334	Yes	****	<0,0001
DMSO vs. 0.03 µM	0.2696	0,2079 to 0,3312	Yes	****	<0,0001
DMSO vs. 0.01 µM	0.1644	0,09985 to 0,2290	Yes	****	<0,0001

## Sheet: Figure 3B
Table Analyzed	Figure 3B
Two-way ANOVA	Ordinary
Alpha	0.05
Source of Variation	% of total variation	P value	P value summary	Significant?
Interaction	6.989	<0,0001	****	Yes
compound	54.6	<0,0001	****	Yes
replicate	15.39	<0,0001	****	Yes
ANOVA table	SS (Type III)	DF	MS	F (DFn, DFd)	P value
Interaction	6.177	14	0.4412	F (14, 662) = 14,53	P<0,0001
compound	48.26	7	6.894	F (7, 662) = 227,0	P<0,0001
replicate	13.6	2	6.802	F (2, 662) = 224,0	P<0,0001
Residual	20.11	662	0.03037
Data summary
Number of columns (replicate)	3
Number of rows (compound)	8
Number of values	686
Compare row means (main row effect)
Number of families	1
Number of comparisons per family	7
Alpha	0.05
Dunnett's multiple comparisons test	Predicted (LS) mean diff,	95,00% CI of diff,	Significant?	Summary	Adjusted P Value
DMSO vs. 10 µM	0.674	0,6007 to 0,7473	Yes	****	<0,0001
DMSO vs. 3.3 µM	0.4513	0,3781 to 0,5244	Yes	****	<0,0001
DMSO vs. 1.1 µM	0.3356	0,2625 to 0,4088	Yes	****	<0,0001
DMSO vs. 0.3 µM	0.2544	0,1813 to 0,3275	Yes	****	<0,0001
DMSO vs. 0.1 µM	0.2084	0,1353 to 0,2816	Yes	****	<0,0001
DMSO vs. 0.03 µM	0.09196	0,01715 to 0,1668	Yes	**	0.0087
DMSO vs. 0.01 µM	-0.2459	-0,3189 to -0,1730	Yes	****	<0,0001

## Sheet: Figure 3D
Table Analyzed	Figure 3D
Two-way ANOVA	Ordinary
Alpha	0.05
Source of Variation	% of total variation	P value	P value summary	Significant?
Interaction	4.514	0.0002	***	Yes
compound	18.63	<0,0001	****	Yes
replicate	3.164	<0,0001	****	Yes
ANOVA table	SS (Type III)	DF	MS	F (DFn, DFd)	P value
Interaction	1.031	14	0.07368	F (14, 687) = 3,008	P=0,0002
compound	4.258	7	0.6083	F (7, 687) = 24,84	P<0,0001
replicate	0.723	2	0.3615	F (2, 687) = 14,76	P<0,0001
Residual	16.83	687	0.02449
Data summary
Number of columns (replicate)	3
Number of rows (compound)	8
Number of values	711
Compare row means (main row effect)
Number of families	1
Number of comparisons per family	7
Alpha	0.05
Dunnett's multiple comparisons test	Predicted (LS) mean diff,	95,00% CI of diff,	Significant?	Summary	Adjusted P Value
DMSO vs. 10 µM	0.1765	0,1145 to 0,2386	Yes	****	<0,0001
DMSO vs. 3.3 µM	0.1507	0,08922 to 0,2122	Yes	****	<0,0001
DMSO vs. 1.1 µM	0.1865	0,1249 to 0,2482	Yes	****	<0,0001
DMSO vs. 0.3 µM	0.1732	0,1117 to 0,2347	Yes	****	<0,0001
DMSO vs. 0.1 µM	0.205	0,1437 to 0,2663	Yes	****	<0,0001
DMSO vs. 0.03 µM	0.1684	0,1071 to 0,2297	Yes	****	<0,0001
DMSO vs. 0.01 µM	0.003083	-0,05821 to 0,06438	No	ns	0.9998

## Sheet: Figure 4B
Table Analyzed	Figure 4B
Two-way ANOVA	Ordinary
Alpha	0.05
Source of Variation	% of total variation	P value	P value summary	Significant?
Interaction	9.248	<0,0001	****	Yes
compound	48.05	<0,0001	****	Yes
replicate	16.71	<0,0001	****	Yes
ANOVA table	SS (Type III)	DF	MS	F (DFn, DFd)	P value
Interaction	18.35	21	0.874	F (21, 881) = 15,78	P<0,0001
compound	95.35	7	13.62	F (7, 881) = 246,0	P<0,0001
replicate	33.16	3	11.05	F (3, 881) = 199,6	P<0,0001
Residual	48.79	881	0.05538
Data summary
Number of columns (replicate)	4
Number of rows (compound)	8
Number of values	913
Compare row means (main row effect)
Number of families	1
Number of comparisons per family	7
Alpha	0.05
Dunnett's multiple comparisons test	Predicted (LS) mean diff,	95,00% CI of diff,	Significant?	Summary	Adjusted P Value
DMSO vs. 10 µM	0.8073	0,7198 to 0,8949	Yes	****	<0,0001
DMSO vs. 3.3 µM	0.6589	0,5730 to 0,7448	Yes	****	<0,0001
DMSO vs. 1.1 µM	0.3686	0,2828 to 0,4545	Yes	****	<0,0001
DMSO vs. 0.3 µM	0.3096	0,2234 to 0,3958	Yes	****	<0,0001
DMSO vs. 0.1 µM	0.1798	0,09410 to 0,2655	Yes	****	<0,0001
DMSO vs. 0.03 µM	0.07771	-0,008312 to 0,1637	No	ns	0.0935
DMSO vs. 0.01 µM	-0.2533	-0,3390 to -0,1675	Yes	****	<0,0001

## Sheet: Figure 4D
Table Analyzed	Figure 4D
Two-way ANOVA	Ordinary
Alpha	0.05
Source of Variation	% of total variation	P value	P value summary	Significant?
Interaction	6.401	<0,0001	****	Yes
compound	50	<0,0001	****	Yes
replicate	17.25	<0,0001	****	Yes
ANOVA table	SS (Type III)	DF	MS	F (DFn, DFd)	P value
Interaction	3.629	14	0.2592	F (14, 684) = 11,83	P<0,0001
compound	28.35	7	4.05	F (7, 684) = 184,8	P<0,0001
replicate	9.782	2	4.891	F (2, 684) = 223,1	P<0,0001
Residual	14.99	684	0.02192
Data summary
Number of columns (replicate)	3
Number of rows (compound)	8
Number of values	708
Compare row means (main row effect)
Number of families	1
Number of comparisons per family	7
Alpha	0.05
Dunnett's multiple comparisons test	Predicted (LS) mean diff,	95,00% CI of diff,	Significant?	Summary	Adjusted P Value
DMSO vs. 10 µM	0.7138	0,6553 to 0,7723	Yes	****	<0,0001
DMSO vs. 3.3 µM	0.4681	0,4098 to 0,5264	Yes	****	<0,0001
DMSO vs. 1.1 µM	0.3201	0,2616 to 0,3786	Yes	****	<0,0001
DMSO vs. 0.3 µM	0.3259	0,2676 to 0,3842	Yes	****	<0,0001
DMSO vs. 0.1 µM	0.2578	0,1995 to 0,3161	Yes	****	<0,0001
DMSO vs. 0.03 µM	0.2184	0,1603 to 0,2766	Yes	****	<0,0001
DMSO vs. 0.01 µM	0.1469	0,08823 to 0,2055	Yes	****	<0,0001

## Sheet: Figure 5D
Table Analyzed	Figure 5D
Two-way ANOVA	Ordinary
Alpha	0.05
Source of Variation	% of total variation	P value	P value summary	Significant?
Interaction	7.142	<0,0001	****	Yes
knockdown	48.19	<0,0001	****	Yes
replicate	6.156	<0,0001	****	Yes
ANOVA table	SS (Type III)	DF	MS	F (DFn, DFd)	P value
Interaction	7.461	6	1.243	F (6, 349) = 9,331	P<0,0001
knockdown	50.33	2	25.17	F (2, 349) = 188,9	P<0,0001
replicate	6.43	3	2.143	F (3, 349) = 16,08	P<0,0001
Residual	46.51	349	0.1333
Data summary
Number of columns (replicate)	4
Number of rows (knockdown)	3
Number of values	361
Compare row means (main row effect)
Number of families	1
Number of comparisons per family	3
Alpha	0.05
Tukey's multiple comparisons test	Predicted (LS) mean diff,	95,00% CI of diff,	Significant?	Summary	Adjusted P Value
Mock_si vs. Scramble	-0.2603	-0,3754 to -0,1453	Yes	****	<0,0001
Mock_si vs. siRNA	0.638	0,5279 to 0,7482	Yes	****	<0,0001
Scramble vs. siRNA	0.8984	0,7849 to 1,012	Yes	****	<0,0001

## Sheet: Figure 6B
Table Analyzed	Figure 6B
Two-way ANOVA	Ordinary
Alpha	0.05
Source of Variation	% of total variation	P value	P value summary	Significant?
Interaction	9.783	<0,0001	****	Yes
Compound	44.71	<0,0001	****	Yes
Replicate	8.713	<0,0001	****	Yes
ANOVA table	SS (Type III)	DF	MS	F (DFn, DFd)	P value
Interaction	6.815	14	0.4868	F (14, 667) = 12,94	P<0,0001
Compound	31.15	7	4.45	F (7, 667) = 118,3	P<0,0001
Replicate	6.069	2	3.035	F (2, 667) = 80,69	P<0,0001
Residual	25.08	667	0.03761
Data summary
Number of columns (Replicate)	3
Number of rows (Compound)	8
Number of values	691
Compare row means (main row effect)
Number of families	1
Number of comparisons per family	7
Alpha	0.05
Dunnett's multiple comparisons test	Predicted (LS) mean diff,	95,00% CI of diff,	Significant?	Summary	Adjusted P Value
DMSO vs. 10 µM	0.4459	0,3659 to 0,5258	Yes	****	<0,0001
DMSO vs. 3.3 µM	0.389	0,3088 to 0,4691	Yes	****	<0,0001
DMSO vs. 1.1 µM	0.5304	0,4500 to 0,6109	Yes	****	<0,0001
DMSO vs. 0.3 µM	0.3272	0,2482 to 0,4063	Yes	****	<0,0001
DMSO vs. 0.1 µM	0.08853	0,009067 to 0,1680	Yes	*	0.0216
DMSO vs. 0.04 µM	0.0202	-0,05906 to 0,09945	No	ns	0.9774
DMSO vs. 0.01 µM	-0.04977	-0,1288 to 0,02927	No	ns	0.3957

## Sheet: Figure 7B
Table Analyzed	Figure 7B
Two-way ANOVA	Ordinary
Alpha	0.05
Source of Variation	% of total variation	P value	P value summary	Significant?
Interaction	4.345	0.0006	***	Yes
compound	31.25	<0,0001	****	Yes
replicate	1.066	0.0206	*	Yes
ANOVA table	SS (Type III)	DF	MS	F (DFn, DFd)	P value
Interaction	2.349	10	0.2349	F (10, 465) = 3,191	P=0,0006
compound	16.9	5	3.379	F (5, 465) = 45,90	P<0,0001
replicate	0.5765	2	0.2882	F (2, 465) = 3,915	P=0,0206
Residual	34.23	465	0.07362
Data summary
Number of columns (replicate)	3
Number of rows (compound)	6
Number of values	483
Compare row means (main row effect)
Number of families	1
Number of comparisons per family	5
Alpha	0.05
Dunnett's multiple comparisons test	Predicted (LS) mean diff,	95,00% CI of diff,	Significant?	Summary	Adjusted P Value
DMSO vs. 300	0.2935	0,1854 to 0,4016	Yes	****	<0,0001
DMSO vs. 100	0.1656	0,05748 to 0,2737	Yes	***	0.0007
DMSO vs. 33.3	-0.1112	-0,2193 to -0,003099	Yes	*	0.0413
DMSO vs. 11.1	-0.1686	-0,2770 to -0,06010	Yes	***	0.0005
DMSO vs. 3.7	-0.2346	-0,3428 to -0,1265	Yes	****	<0,0001

## Sheet: Figure 7C
Table Analyzed	Figure 7C
Two-way ANOVA	Ordinary
Alpha	0.05
Source of Variation	% of total variation	P value	P value summary	Significant?
Interaction	4.725	0.0051	**	Yes
compound	4.474	0.0001	***	Yes
Replicate	0.1469	0.6106	ns	No
ANOVA table	SS (Type III)	DF	MS	F (DFn, DFd)	P value
Interaction	1.276	14	0.09117	F (14, 609) = 2,268	P=0,0051
compound	1.209	7	0.1727	F (7, 609) = 4,296	P=0,0001
Replicate	0.03968	2	0.01984	F (2, 609) = 0,4936	P=0,6106
Residual	24.48	609	0.04019
Data summary
Number of columns (Replicate)	3
Number of rows (compound)	8
Number of values	633
Compare row means (main row effect)
Number of families	1
Number of comparisons per family	6
Alpha	0.05
Dunnett's multiple comparisons test	Predicted (LS) mean diff,	95,00% CI of diff,	Significant?	Summary	Adjusted P Value
DMSO vs. Unseeded	0.06961	-0,01225 to 0,1515	No	ns	0.1282
DMSO vs. 3.7 nM	-0.01191	-0,09403 to 0,07021	No	ns	0.9979
DMSO vs. 11.1 nM	0.06213	-0,01948 to 0,1437	No	ns	0.2086
DMSO vs. 33.3 nM	0.05356	-0,02888 to 0,1360	No	ns	0.354
DMSO vs. 100 nM	0.1328	0,05090 to 0,2146	Yes	***	0.0002
DMSO vs. 300 nM	0.0925	0,01038 to 0,1746	Yes	*	0.0201

## Sheet: Figure 7D
Table Analyzed	Figure 7D
Two-way ANOVA	Ordinary
Alpha	0.05
Source of Variation	% of total variation	P value	P value summary	Significant?
Interaction	2.062	0.0076	**	Yes
Compound	54.9	<0,0001	****	Yes
Replicate	1.326	<0,0001	****	Yes
ANOVA table	SS (Type III)	DF	MS	F (DFn, DFd)	P value
Interaction	2.543	14	0.1816	F (14, 618) = 2,175	P=0,0076
Compound	67.72	7	9.674	F (7, 618) = 115,9	P<0,0001
Replicate	1.636	2	0.8178	F (2, 618) = 9,795	P<0,0001
Residual	51.6	618	0.0835
Data summary
Number of columns (Replicate)	3
Number of rows (Compound)	8
Number of values	642
Compare row means (main row effect)
Number of families	1
Number of comparisons per family	6
Alpha	0.05
Dunnett's multiple comparisons test	Predicted (LS) mean diff,	95,00% CI of diff,	Significant?	Summary	Adjusted P Value
DMSO vs. Unseeded	0.8817	0,7694 to 0,9940	Yes	****	<0,0001
DMSO vs. 3.7 nM	-0.1224	-0,2347 to -0,01012	Yes	*	0.0264
DMSO vs. 11.1 nM	-0.09258	-0,2059 to 0,02078	No	ns	0.155
DMSO vs. 33.3 nM	0.1266	0,01429 to 0,2388	Yes	*	0.0199
DMSO vs. 100 nM	0.2919	0,1793 to 0,4045	Yes	****	<0,0001
DMSO vs. 300 nM	0.4053	0,2930 to 0,5175	Yes	****	<0,0001

[truncated: 11 more sheets: Figure 8C, Figure 9B, Figure 9C, Figure S1B, Figure S3B, Figure S7D, Figure S9B, Figure S9C, Figure S9D, Figure S10B, Figure S10C]
